# Supplementary material for: ﻿Taxonomy and nomenclature of Abutilonalbidum (Malvaceae, Malvoideae), a cryptic Saharo-Canarian species recently rediscovered in Tenerife
Source: PhytoKeys. 2023 Mar 7;221:41–60. doi: 10.3897/phytokeys.221.95907 (PMC10209710; doi:10.3897/phytokeys.221.95907)
Supplement: XML Treatment for Abutilon albidum [file phytokeys.221.95907-treatment1.xml]

<!DOCTYPE tp:taxon-treatment
  PUBLIC "-//TaxonX//DTD Taxonomic Treatment Publishing DTD v0 20100105//EN" "tax-treatment-NSO.dtd">
<tp:taxon-treatment xmlns:tp="http://www.plazi.org/taxpub"><tp:treatment-meta><kwd-group><label>Taxon classification</label><kwd>
                <named-content content-type="kingdom">Plantae</named-content>
              </kwd><kwd>
                <named-content content-type="order">Malvales</named-content>
              </kwd><kwd>
                <named-content content-type="family">Malvaceae</named-content>
              </kwd></kwd-group><mixed-citation publication-type="journal"><person-group><name><surname>Verloove</surname><given-names>Filip</given-names></name><name><surname>Sennikov</surname><given-names>Alexander N.</given-names></name><name><surname>Reyes-Betancort</surname><given-names>J. Alfredo</given-names></name></person-group><article-title>﻿Taxonomy and nomenclature of <italic><tp:taxon-name><tp:taxon-name-part taxon-name-part-type="genus" reg="Abutilon">Abutilon</tp:taxon-name-part><tp:taxon-name-part taxon-name-part-type="species" reg="albidum">albidum</tp:taxon-name-part></tp:taxon-name></italic> (<tp:taxon-name><tp:taxon-name-part taxon-name-part-type="family">Malvaceae</tp:taxon-name-part></tp:taxon-name>, <tp:taxon-name><tp:taxon-name-part taxon-name-part-type="subfamily">Malvoideae</tp:taxon-name-part></tp:taxon-name>), a cryptic Saharo-Canarian species recently rediscovered in Tenerife</article-title><source>PhytoKeys</source><day>07</day><month>03</month><year>2023</year><volume>221</volume><fpage>41</fpage><lpage>60</lpage><pub-id pub-id-type="doi">10.3897/phytokeys.221.95907</pub-id></mixed-citation></tp:treatment-meta><tp:nomenclature><label>﻿</label><tp:taxon-name>
              <object-id xmlns:xlink="http://www.w3.org/1999/xlink" content-type="arpha" xlink:type="simple">3EB212C3-90BE-51A3-89B9-FA47DF4B5A26</object-id>
              <tp:taxon-name-part taxon-name-part-type="genus" reg="Abutilon">Abutilon</tp:taxon-name-part>
              <tp:taxon-name-part taxon-name-part-type="species" reg="albidum">albidum</tp:taxon-name-part>
            </tp:taxon-name><tp:taxon-authority>(Willd.) Sweet, Hort. Brit.: 54. 1826.</tp:taxon-authority><tp:nomenclature-citation-list><tp:nomenclature-citation><tp:taxon-name>
                  <tp:taxon-name-part taxon-name-part-type="genus" reg="Abutilon"/>
                  <tp:taxon-name-part taxon-name-part-type="species" reg="albidum"/>
                </tp:taxon-name><comment>≡ <tp:taxon-name><tp:taxon-name-part taxon-name-part-type="genus" reg="Abutilon">Abutilon</tp:taxon-name-part><tp:taxon-name-part taxon-name-part-type="species" reg="albidum">albidum</tp:taxon-name-part></tp:taxon-name> (Willd.) Webb &amp; Berthel., Hist. Nat. Iles Canaries (Phytogr. Canar.) Tome troisième, Deuxième partie, Sectio 1: 39. 1836, isonym. </comment></tp:nomenclature-citation><tp:nomenclature-citation><tp:taxon-name>
                  <tp:taxon-name-part taxon-name-part-type="genus" reg="Abutilon"/>
                  <tp:taxon-name-part taxon-name-part-type="species" reg="indicum"/>
                  <tp:taxon-name-part taxon-name-part-type="infraspecific-rank"/>
                  <tp:taxon-name-part taxon-name-part-type="variety" reg="albidum"/>
                </tp:taxon-name><comment>≡ <tp:taxon-name><tp:taxon-name-part taxon-name-part-type="genus" reg="Abutilon">Abutilon</tp:taxon-name-part><tp:taxon-name-part taxon-name-part-type="species" reg="indicum">indicum</tp:taxon-name-part><tp:taxon-name-part taxon-name-part-type="infraspecific-rank">var.</tp:taxon-name-part><tp:taxon-name-part taxon-name-part-type="variety" reg="albidum">albidum</tp:taxon-name-part></tp:taxon-name> (Willd.) Baker f., J. Bot. 31: 213. 1893. </comment></tp:nomenclature-citation><tp:nomenclature-citation><tp:taxon-name>
                  <tp:taxon-name-part taxon-name-part-type="genus" reg="Sida"/>
                  <tp:taxon-name-part taxon-name-part-type="species" reg="albida"/>
                </tp:taxon-name><comment>≡ <tp:taxon-name><tp:taxon-name-part taxon-name-part-type="genus" reg="Sida">Sida</tp:taxon-name-part><tp:taxon-name-part taxon-name-part-type="species" reg="albida">albida</tp:taxon-name-part></tp:taxon-name> Willd., Enum. Pl.: 722.1809, nom. cons. prop. </comment></tp:nomenclature-citation><tp:nomenclature-citation><tp:taxon-name>
                  <tp:taxon-name-part taxon-name-part-type="genus" reg="Abutilon"/>
                  <tp:taxon-name-part taxon-name-part-type="species" reg="albidum"/>
                </tp:taxon-name><comment>Non <tp:taxon-name><tp:taxon-name-part taxon-name-part-type="genus" reg="Abutilon">Abutilon</tp:taxon-name-part><tp:taxon-name-part taxon-name-part-type="species" reg="albidum">albidum</tp:taxon-name-part></tp:taxon-name> Hooker &amp; Arn., Bot. Beechey’s Voy. 278. 1841, nom. illegit. </comment></tp:nomenclature-citation></tp:nomenclature-citation-list></tp:nomenclature><tp:treatment-sec sec-type="material" id="SECID0EN1AG"><title>Type.</title><p>Spain. Teneriffa, Barranco Santo, <italic>Webb</italic> (FI barcode FI006084), typ. cons. prop. (<xref ref-type="bibr" rid="B67">Verloove and Sennikov 2022</xref>).</p></tp:treatment-sec><tp:treatment-sec sec-type="description" id="SECID0EZ1AG"><title>Description.</title><p>Erect, short-lived perennial herb or shrub up to 60(–100) cm tall. Branches densely covered by minute stellate hairs, mixed with numerous long, simple spreading hairs (especially, but not exclusively on new growth) and sparser multicellular hairs. Leaves (median cauline) up to 13 cm long and 7 cm wide, broadly ovate to almost rotund, deeply cordate at base, acute to acuminate at apex, irregularly crenate-toothed to double-toothed, very shortly stellate-pubescent on both sides; petiole up to 6 cm long, slightly shorter than blade, very densely stellate hairy mixed with rather numerous short, glandular, capitate hairs and scattered weak, simple, spreading hairs; longest stipules to 9 mm long (mostly shorter), filiform. Flowers axillary, mostly solitary, but sometimes merging to more or less distinct panicles, pedicel 2–4 cm long, elongating in fruit up to 1–8 cm, articulate and geniculate ca. 5 mm below the apex. Calyx 5-lobed for ca. ½ its length, sepals up to 8 mm long, densely long-pubescent on both sides, slightly accrescent, erect, ultimately reflexed; lobes lanceolate-acuminate. Corolla pale yellow to yellow, ca. 1.5 cm across; petals 7–10 mm long, 4–5 mm wide, obovate. Staminal column 2–3 mm long, stellate-pubescent. Fruit 8–10 mm long, ± 13 mm across; mericarps 10–15, black and rather star-like spreading at maturity, up to 9 mm long, 5 mm wide, the outer apical (dorsal) angle acute-triangular, without protuberances, stellate-pubescent towards the margin. Seeds 2(–3), brown, initially with scattered stellate hairs, pilose near margins, ca. 2 mm across.</p></tp:treatment-sec><tp:treatment-sec sec-type="Illustrations" id="SECID0E51AG"><title>Illustrations.</title><p><xref ref-type="bibr" rid="B70">Webb and Berthelot (1836)</xref> presented the first superb line drawing of <italic><tp:taxon-name><tp:taxon-name-part taxon-name-part-type="genus" reg="Abutilon">Abutilon</tp:taxon-name-part><tp:taxon-name-part taxon-name-part-type="species" reg="albidum">albidum</tp:taxon-name-part></tp:taxon-name></italic>. Figs <xref ref-type="fig" rid="F1">1</xref>–<xref ref-type="fig" rid="F4">4</xref> show the species in nature in the Canary Islands (Tenerife) and Morocco (Tiglit), respectively.</p><fig id="F1" position="float" orientation="portrait"><object-id xmlns:xlink="http://www.w3.org/1999/xlink" content-type="doi" xlink:type="simple">10.3897/phytokeys.221.95907.figure1</object-id><object-id xmlns:xlink="http://www.w3.org/1999/xlink" content-type="arpha" xlink:type="simple">CC776D27-C326-53EC-AAED-B05B85302B68</object-id><label>Figure 1.</label><caption><p><italic><tp:taxon-name><tp:taxon-name-part taxon-name-part-type="genus" reg="Abutilon">Abutilon</tp:taxon-name-part><tp:taxon-name-part taxon-name-part-type="species" reg="albidum">albidum</tp:taxon-name-part></tp:taxon-name></italic> in Igueste de San Andrés, Tenerife. General habit of plants growing below rocks along the side of the road. December 2019, F. Verloove.</p></caption><graphic xmlns:xlink="http://www.w3.org/1999/xlink" xlink:href="phytokeys-221-041_article-95907__-g001.jpg" position="float" orientation="portrait" xlink:type="simple" id="oo_820999.jpg"><uri content-type="original_file" xlink:type="simple">https://binary.pensoft.net/fig/820999</uri></graphic></fig><fig id="F2" position="float" orientation="portrait"><object-id xmlns:xlink="http://www.w3.org/1999/xlink" content-type="doi" xlink:type="simple">10.3897/phytokeys.221.95907.figure2</object-id><object-id xmlns:xlink="http://www.w3.org/1999/xlink" content-type="arpha" xlink:type="simple">4B198863-D4AA-57AD-85FA-5397F1F0EC75</object-id><label>Figure 2.</label><caption><p><italic><tp:taxon-name><tp:taxon-name-part taxon-name-part-type="genus" reg="Abutilon">Abutilon</tp:taxon-name-part><tp:taxon-name-part taxon-name-part-type="species" reg="albidum">albidum</tp:taxon-name-part></tp:taxon-name></italic> in Igueste de San Andrés, Tenerife. Details of flower and immature fruit. December 2019, F. Verloove.</p></caption><graphic xmlns:xlink="http://www.w3.org/1999/xlink" xlink:href="phytokeys-221-041_article-95907__-g002.jpg" position="float" orientation="portrait" xlink:type="simple" id="oo_821000.jpg"><uri content-type="original_file" xlink:type="simple">https://binary.pensoft.net/fig/821000</uri></graphic></fig><fig id="F3" position="float" orientation="portrait"><object-id xmlns:xlink="http://www.w3.org/1999/xlink" content-type="doi" xlink:type="simple">10.3897/phytokeys.221.95907.figure3</object-id><object-id xmlns:xlink="http://www.w3.org/1999/xlink" content-type="arpha" xlink:type="simple">A42023B4-519F-5B4D-9B45-561EED423754</object-id><label>Figure 3.</label><caption><p><italic><tp:taxon-name><tp:taxon-name-part taxon-name-part-type="genus" reg="Abutilon">Abutilon</tp:taxon-name-part><tp:taxon-name-part taxon-name-part-type="species" reg="albidum">albidum</tp:taxon-name-part></tp:taxon-name></italic> in Igueste de San Andrés, Tenerife. Flowering and fruiting individual. December 2019, F. Verloove. In Tenerife, this species is now mostly found in anthropogenic habitats.</p></caption><graphic xmlns:xlink="http://www.w3.org/1999/xlink" xlink:href="phytokeys-221-041_article-95907__-g003.jpg" position="float" orientation="portrait" xlink:type="simple" id="oo_821001.jpg"><uri content-type="original_file" xlink:type="simple">https://binary.pensoft.net/fig/821001</uri></graphic></fig><fig id="F4" position="float" orientation="portrait"><object-id xmlns:xlink="http://www.w3.org/1999/xlink" content-type="doi" xlink:type="simple">10.3897/phytokeys.221.95907.figure4</object-id><object-id xmlns:xlink="http://www.w3.org/1999/xlink" content-type="arpha" xlink:type="simple">4E12B0B5-677A-56BB-96A3-A543815402B6</object-id><label>Figure 4.</label><caption><p><italic><tp:taxon-name><tp:taxon-name-part taxon-name-part-type="genus" reg="Abutilon">Abutilon</tp:taxon-name-part><tp:taxon-name-part taxon-name-part-type="species" reg="albidum">albidum</tp:taxon-name-part></tp:taxon-name></italic> near Tiglit, Morocco, December 2016, A. Garcin. In Morocco, this species is usually found in more natural habitats, often in crevices of basaltic rocks in (semi-) desert areas.</p></caption><graphic xmlns:xlink="http://www.w3.org/1999/xlink" xlink:href="phytokeys-221-041_article-95907__-g004.jpg" position="float" orientation="portrait" xlink:type="simple" id="oo_821002.jpg"><uri content-type="original_file" xlink:type="simple">https://binary.pensoft.net/fig/821002</uri></graphic></fig><fig id="F5" position="float" orientation="portrait"><object-id xmlns:xlink="http://www.w3.org/1999/xlink" content-type="doi" xlink:type="simple">10.3897/phytokeys.221.95907.figure5</object-id><object-id xmlns:xlink="http://www.w3.org/1999/xlink" content-type="arpha" xlink:type="simple">E25F51D4-1CC2-516B-993D-425FCE907179</object-id><label>Figure 5.</label><caption><p><italic><tp:taxon-name><tp:taxon-name-part taxon-name-part-type="genus" reg="Abutilon">Abutilon</tp:taxon-name-part><tp:taxon-name-part taxon-name-part-type="species" reg="grandifolium">grandifolium</tp:taxon-name-part></tp:taxon-name></italic> in Telde, Gran Canaria. April 2017, F. Verloove. For many decades, <italic><tp:taxon-name><tp:taxon-name-part taxon-name-part-type="genus" reg="Abutilon">A.</tp:taxon-name-part><tp:taxon-name-part taxon-name-part-type="species" reg="albidum">albidum</tp:taxon-name-part></tp:taxon-name></italic> was erroneously considered to be a synonym of this invasive species from South America. <italic><tp:taxon-name><tp:taxon-name-part taxon-name-part-type="genus" reg="Abutilon">Abutilon</tp:taxon-name-part><tp:taxon-name-part taxon-name-part-type="species" reg="grandifolium">grandifolium</tp:taxon-name-part></tp:taxon-name></italic> has much larger, more orange-yellow corollas and sepals forming longitudinal keels in bud and saccate at base.</p></caption><graphic xmlns:xlink="http://www.w3.org/1999/xlink" xlink:href="phytokeys-221-041_article-95907__-g005.jpg" position="float" orientation="portrait" xlink:type="simple" id="oo_821003.jpg"><uri content-type="original_file" xlink:type="simple">https://binary.pensoft.net/fig/821003</uri></graphic></fig></tp:treatment-sec><tp:treatment-sec sec-type="distribution" id="SECID0EJABG"><title>Distribution.</title><p>Macaronesia (Spain: Canary Islands), north-western Africa (Algeria: Hoggar Mountains; Morocco: Anti-Atlas) (Fig. <xref ref-type="fig" rid="F6">6</xref>).</p><fig id="F6" position="float" orientation="portrait"><object-id xmlns:xlink="http://www.w3.org/1999/xlink" content-type="doi" xlink:type="simple">10.3897/phytokeys.221.95907.figure6</object-id><object-id xmlns:xlink="http://www.w3.org/1999/xlink" content-type="arpha" xlink:type="simple">A8737E21-67BC-535E-8CFB-7631BD8A074C</object-id><label>Figure 6.</label><caption><p>Worldwide distribution of <italic><tp:taxon-name><tp:taxon-name-part taxon-name-part-type="genus" reg="Abutilon">Abutilon</tp:taxon-name-part><tp:taxon-name-part taxon-name-part-type="species" reg="albidum">albidum</tp:taxon-name-part></tp:taxon-name></italic> (historical and current records).</p></caption><graphic xmlns:xlink="http://www.w3.org/1999/xlink" xlink:href="phytokeys-221-041_article-95907__-g006.jpg" position="float" orientation="portrait" xlink:type="simple" id="oo_821004.jpg"><uri content-type="original_file" xlink:type="simple">https://binary.pensoft.net/fig/821004</uri></graphic></fig><p><xref ref-type="bibr" rid="B70">Webb and Berthelot (1836)</xref> reported <italic><tp:taxon-name><tp:taxon-name-part taxon-name-part-type="genus" reg="Abutilon">Abutilon</tp:taxon-name-part><tp:taxon-name-part taxon-name-part-type="species" reg="albidum">albidum</tp:taxon-name-part></tp:taxon-name></italic> from ‘Barranco Santo’, near the Zurita Bridge, in Santa Cruz de Tenerife, in the south-eastern part of the Island. It had previously been collected from Tenerife in 1796 by A. de Jussieu (P!; see specimens examined). It was considered a Canarian endemic (<xref ref-type="bibr" rid="B44">Masferrer y Arquimbau 1880</xref>). Nearly all collections that have been made since then originated from the Barranco de Santos Ravine (present-day name) in Santa Cruz (Fig. <xref ref-type="fig" rid="F7">7</xref>). Historical literature sources mostly also referred to that locality (e.g. <xref ref-type="bibr" rid="B44">Masferrer y Arquimbau (1880)</xref>; <xref ref-type="bibr" rid="B11">Bornmüller (1904)</xref>). Some further historical literature sources reported it from additional localities in Tenerife. According to <xref ref-type="bibr" rid="B38">Lindinger (1926)</xref>, it was also observed in La Orotava, ca. 35 km further SW. <xref ref-type="bibr" rid="B52">Pitard and Proust (1908)</xref> also mentioned it from another ravine in Santa Cruz, the Barranco del Bufadero. The species was said to be very rare in Tenerife. <xref ref-type="bibr" rid="B14">Burchard (1929)</xref> probably presented the most extensive (and most recent) update of its occurrence on the Island. It was mostly seen between San Andrés and Igueste [F.V.: i.e. Igueste de San Andrés], including below the Los Órganos cliffs [F.V.: i.e. north of the Las Teresitas Beach]. It was also said to have isolated occurrences in Santa Cruz, where it had probably become extinct. All documented occurrences, except for a single record from La Orotava, were from the extreme south-eastern part of the Island where it occupied an area of hardly more than 12 km<sup>2</sup>. In Tenerife, it was probably last collected in 1945 by E.R. Sventenius. According to some sources, it was formerly also collected in Gran Canaria (Barranco de la Angostura) (<xref ref-type="bibr" rid="B52">Pitard and Proust 1908</xref>); unfortunately, no specimens are present in the <abbrev xmlns:xlink="http://www.w3.org/1999/xlink" xlink:title="Jardín Botánico Canario Viera y Clavijo" id="ABBRID0E5CBG" xlink:type="simple">LPA</abbrev> herbarium.</p><fig id="F7" position="float" orientation="portrait"><object-id xmlns:xlink="http://www.w3.org/1999/xlink" content-type="doi" xlink:type="simple">10.3897/phytokeys.221.95907.figure7</object-id><object-id xmlns:xlink="http://www.w3.org/1999/xlink" content-type="arpha" xlink:type="simple">8460D202-8951-5133-BCD9-AE56D59CC45F</object-id><label>Figure 7.</label><caption><p>Old (black cross) and recent (black bullet) distribution of <italic><tp:taxon-name><tp:taxon-name-part taxon-name-part-type="genus" reg="Abutilon">Abutilon</tp:taxon-name-part><tp:taxon-name-part taxon-name-part-type="species" reg="albidum">albidum</tp:taxon-name-part></tp:taxon-name></italic> in Tenerife, Canary Islands, Spain.</p></caption><graphic xmlns:xlink="http://www.w3.org/1999/xlink" xlink:href="phytokeys-221-041_article-95907__-g007.jpg" position="float" orientation="portrait" xlink:type="simple" id="oo_821005.jpg"><uri content-type="original_file" xlink:type="simple">https://binary.pensoft.net/fig/821005</uri></graphic></fig><p>In December 2019, <italic><tp:taxon-name><tp:taxon-name-part taxon-name-part-type="genus" reg="Abutilon">Abutilon</tp:taxon-name-part><tp:taxon-name-part taxon-name-part-type="species" reg="albidum">albidum</tp:taxon-name-part></tp:taxon-name></italic> was rediscovered in Tenerife in Igueste de San Andrés, 74 years after Sventenius’ collection from 1945. In the same village, several small populations of identical plants were observed in December 2019. Some plants were seen along the side of the road Carretera de Igueste de San Andrés adjacent to the Barranco de Igueste (these plants are also visible on Google Streetview images from June 2012: <ext-link xmlns:xlink="http://www.w3.org/1999/xlink" xlink:href="https://www.google.com/maps/@28.5291262,-16.1568142,3a,75y,15.61h,60.37t/data=!3m6!1e1!3m4!1s6-0-oKg77q5kAJSCf1_wCQ!2e0!7i13312!8i6656" ext-link-type="uri" xlink:type="simple">https://www.google.com/maps/@28.5291262,-16.1568142,3a,75y,15.61h,60.37t/data=!3m6!1e1!3m4!1s6-0-oKg77q5kAJSCf1_wCQ!2e0!7i13312!8i6656</ext-link>). Further plants were seen as weeds in a plantation near the San Pedro Apóstol church. Finally, the species was also observed on both sides of the Paseo el Cementerio, a track that leads to the cemetery. In March 2022, a more detailed survey was carried out (Fig. <xref ref-type="fig" rid="F8">8</xref>): the species was found in several additional localities, but less than 100 individuals in total and in an area of at most 35,000 m<sup>2</sup> (for details see: <ext-link xmlns:xlink="http://www.w3.org/1999/xlink" xlink:href="https://observation.org/soort/view/1029740" ext-link-type="uri" xlink:type="simple">https://observation.org/soort/view/1029740</ext-link>). Interestingly, in the very same area, the Belgian amateur botanist Leon Delvosalle (1915–2012) collected this species in May 1962, but erroneously identified it as <italic><tp:taxon-name><tp:taxon-name-part taxon-name-part-type="genus" reg="Sida">Sida</tp:taxon-name-part><tp:taxon-name-part taxon-name-part-type="species" reg="rhombifolia">rhombifolia</tp:taxon-name-part></tp:taxon-name></italic>, a subtropical <tp:taxon-name><tp:taxon-name-part taxon-name-part-type="family">Malvaceae</tp:taxon-name-part></tp:taxon-name> weed that is also naturalised there. After the Meise Botanic Garden (<abbrev xmlns:xlink="http://www.w3.org/1999/xlink" xlink:title="Meise Botanic Garden" id="ABBRID0EHFBG" xlink:type="simple">BR</abbrev>) acquired his herbarium, this collection (consisting of four small fragments only) was re-identified by the first author as <tp:taxon-name><tp:taxon-name-part taxon-name-part-type="genus" reg="Abutilon">Abutilon</tp:taxon-name-part><tp:taxon-name-part taxon-name-part-type="uncertainty-rank">cf.</tp:taxon-name-part><tp:taxon-name-part taxon-name-part-type="species" reg="indicum">indicum</tp:taxon-name-part></tp:taxon-name> in March 2013. All these localities fall within the distribution area as described by <xref ref-type="bibr" rid="B14">Burchard (1929)</xref>. From this, it can be deduced that <italic><tp:taxon-name><tp:taxon-name-part taxon-name-part-type="genus" reg="Abutilon">A.</tp:taxon-name-part><tp:taxon-name-part taxon-name-part-type="species" reg="albidum">albidum</tp:taxon-name-part></tp:taxon-name></italic> has survived at least in Igueste de San Andrés in Tenerife. Meanwhile, Santa Cruz de Tenerife became the capital of the Island and has dramatically changed in the past century. Repeated botanical explorations over the years in the ravines where <italic><tp:taxon-name><tp:taxon-name-part taxon-name-part-type="genus" reg="Abutilon">A.</tp:taxon-name-part><tp:taxon-name-part taxon-name-part-type="species" reg="albidum">albidum</tp:taxon-name-part></tp:taxon-name></italic> formerly occurred, especially Barranco de Santos and Barranco del Bufadero, were fruitless. Additional fieldworks in May and June 2021 in potentially suitable areas in Barranco Tahodio, Barranco Valleseco, between Igueste de San Andrés and San Andrés, Playa de las Teresitas (Bajo Los Órganos) and in Playa de Las Gaviotas (Bajo Los Órganos) were also unsuccessful. The coastal area between Santa Cruz and San Andrés was mostly lost due to the expansion of the commercial port and the urbanisation of the capital. Moreover, the highly invasive grass species <italic><tp:taxon-name><tp:taxon-name-part taxon-name-part-type="genus" reg="Cenchrus">Cenchrus</tp:taxon-name-part><tp:taxon-name-part taxon-name-part-type="species" reg="setaceus">setaceus</tp:taxon-name-part></tp:taxon-name></italic> (Forssk.) Morrone has now colonised the entire area, including the habitats where <italic><tp:taxon-name><tp:taxon-name-part taxon-name-part-type="genus" reg="Abutilon">A.</tp:taxon-name-part><tp:taxon-name-part taxon-name-part-type="species" reg="albidum">albidum</tp:taxon-name-part></tp:taxon-name></italic> once occurred. In Los Órganos, the species probably grew near the old path between Las Teresitas and Las Gaviotas that goes through the base of the basaltic rocks of Los Órganos.</p><fig id="F8" position="float" orientation="portrait"><object-id xmlns:xlink="http://www.w3.org/1999/xlink" content-type="doi" xlink:type="simple">10.3897/phytokeys.221.95907.figure8</object-id><object-id xmlns:xlink="http://www.w3.org/1999/xlink" content-type="arpha" xlink:type="simple">0A3A1184-14E9-5251-979F-831D98A4D54B</object-id><label>Figure 8.</label><caption><p>Distribution of recently discovered populations of <italic><tp:taxon-name><tp:taxon-name-part taxon-name-part-type="genus" reg="Abutilon">Abutilon</tp:taxon-name-part><tp:taxon-name-part taxon-name-part-type="species" reg="albidum">albidum</tp:taxon-name-part></tp:taxon-name></italic> in Igueste de San Andrés in Tenerife, Canary Islands, Spain.</p></caption><graphic xmlns:xlink="http://www.w3.org/1999/xlink" xlink:href="phytokeys-221-041_article-95907__-g008.jpg" position="float" orientation="portrait" xlink:type="simple" id="oo_821006.jpg"><uri content-type="original_file" xlink:type="simple">https://binary.pensoft.net/fig/821006</uri></graphic></fig><p>After its discovery in Tenerife, <italic><tp:taxon-name><tp:taxon-name-part taxon-name-part-type="genus" reg="Abutilon">Abutilon</tp:taxon-name-part><tp:taxon-name-part taxon-name-part-type="species" reg="albidum">albidum</tp:taxon-name-part></tp:taxon-name></italic> also was found in north-western Africa. <xref ref-type="bibr" rid="B41">Maire (1933)</xref> first reported it from Ideles and Imarera in the Hoggar Mountains, a highland region in the central Sahara in southern Algeria, along the Tropic of Cancer, where it was said to be rare (<xref ref-type="bibr" rid="B54">Quézel and Santa 1963</xref>). Its presence there has not been confirmed lately and it is likely extinct (pers. comm., Prof. Said Amrani, January 2022). From Morocco, it was first reported from Assa in the southwest of the country (<xref ref-type="bibr" rid="B42">Maire 1936</xref>; <xref ref-type="bibr" rid="B18">Emberger and Maire 1941</xref>). Later, it was also reported from Foum Zguid in south-eastern Morocco (<xref ref-type="bibr" rid="B22">Fennane et al. 1999</xref>) and Maire collected it in 1937 in “Tiliouine” (Taliouine), slightly further north (UM-MPU-MPU084348!). There are apparently no recent herbarium collections or more recent reports of the species; however, it is still present at least in the surroundings of Tiglit in Morocco (<ext-link xmlns:xlink="http://www.w3.org/1999/xlink" xlink:href="https://www.teline.fr/en/photos/malvaceae/abutilon-albidum" ext-link-type="uri" xlink:type="simple">https://www.teline.fr/en/photos/malvaceae/abutilon-albidum</ext-link>), where it had been confused with the introduced weed <italic><tp:taxon-name><tp:taxon-name-part taxon-name-part-type="genus" reg="Abutilon">A.</tp:taxon-name-part><tp:taxon-name-part taxon-name-part-type="species" reg="theophrasti">theophrasti</tp:taxon-name-part></tp:taxon-name></italic>. <italic><tp:taxon-name><tp:taxon-name-part taxon-name-part-type="genus" reg="Abutilon">Abutilon</tp:taxon-name-part><tp:taxon-name-part taxon-name-part-type="species" reg="albidum">albidum</tp:taxon-name-part></tp:taxon-name></italic> is probably rare throughout its entire distribution range and probably poorly known as well. It was assessed as endangered in a preliminary Red List of the Moroccon flora (<xref ref-type="bibr" rid="B21">Fennane 2018</xref>).</p></tp:treatment-sec><tp:treatment-sec sec-type="habitat" id="SECID0EAKBG"><title>Habitat and ecology.</title><p>In Algeria and Morocco, <italic><tp:taxon-name><tp:taxon-name-part taxon-name-part-type="genus" reg="Abutilon">Abutilon</tp:taxon-name-part><tp:taxon-name-part taxon-name-part-type="species" reg="albidum">albidum</tp:taxon-name-part></tp:taxon-name></italic> usually occurs on basaltic rocks in the desert or semi-desert, from subtropical to warm (Mediterranean) climate areas. It is most often found at higher elevations (up to 2,000 m above sea level), but may also grow at lower elevations. From herbarium labels, it can be deduced that the species also occurs in sandy, dried-out riverbeds. Habitats are usually natural and little disturbed although it was also collected (likely as a weed) in a palm grove (<xref ref-type="bibr" rid="B42">Maire 1936</xref>). It is nowhere in the world known as a weed (<xref ref-type="bibr" rid="B55">Randall 2017</xref>).</p><p>In Tenerife, <italic><tp:taxon-name><tp:taxon-name-part taxon-name-part-type="genus" reg="Abutilon">Abutilon</tp:taxon-name-part><tp:taxon-name-part taxon-name-part-type="species" reg="albidum">albidum</tp:taxon-name-part></tp:taxon-name></italic> is best known from its <italic>locus classicus</italic>, i.e. the dried-out riverbed of Barranco de Santos in Santa Cruz. It was said to grow in dry rock crevices and warm ruderal places (<xref ref-type="bibr" rid="B70">Webb and Berthelot 1836</xref>; <xref ref-type="bibr" rid="B11">Bornmüller 1904</xref>; <xref ref-type="bibr" rid="B52">Pitard and Proust 1908</xref>). It formerly also was reported from basaltic rocks below the Los Órganos sea cliff (<xref ref-type="bibr" rid="B14">Burchard 1929</xref>). However, the most recent observations are almost exclusively from more degraded, anthropogenic habitats: roadsides, plantations and ruderal places, where it is found along with, for example, <italic><tp:taxon-name><tp:taxon-name-part taxon-name-part-type="genus" reg="Bituminaria">Bituminaria</tp:taxon-name-part><tp:taxon-name-part taxon-name-part-type="species" reg="bituminosa">bituminosa</tp:taxon-name-part></tp:taxon-name></italic> (L.) C.H. Stirt., <italic><tp:taxon-name><tp:taxon-name-part taxon-name-part-type="genus" reg="Cynodon">Cynodon</tp:taxon-name-part><tp:taxon-name-part taxon-name-part-type="species" reg="dactylon">dactylon</tp:taxon-name-part></tp:taxon-name></italic> (L.) Pers., <italic><tp:taxon-name><tp:taxon-name-part taxon-name-part-type="genus" reg="Fagonia">Fagonia</tp:taxon-name-part><tp:taxon-name-part taxon-name-part-type="species" reg="cretica">cretica</tp:taxon-name-part></tp:taxon-name></italic> L., <italic><tp:taxon-name><tp:taxon-name-part taxon-name-part-type="genus" reg="Forsskaolea">Forsskaolea</tp:taxon-name-part><tp:taxon-name-part taxon-name-part-type="species" reg="angustifolia">angustifolia</tp:taxon-name-part></tp:taxon-name></italic> Retz., <italic><tp:taxon-name><tp:taxon-name-part taxon-name-part-type="genus" reg="Patellifolia">Patellifolia</tp:taxon-name-part></tp:taxon-name></italic> sp., <italic><tp:taxon-name><tp:taxon-name-part taxon-name-part-type="genus" reg="Setaria">Setaria</tp:taxon-name-part><tp:taxon-name-part taxon-name-part-type="species" reg="adhaerens">adhaerens</tp:taxon-name-part></tp:taxon-name></italic> (Forssk.) Chiov. etc. In one locality, a few plants were also found on the basaltic rocks bordering the road; there, the species was accompanied by, amongst others, <italic><tp:taxon-name><tp:taxon-name-part taxon-name-part-type="genus" reg="Aristida">Aristida</tp:taxon-name-part><tp:taxon-name-part taxon-name-part-type="species" reg="adscensionis">adscensionis</tp:taxon-name-part></tp:taxon-name></italic> L., <italic><tp:taxon-name><tp:taxon-name-part taxon-name-part-type="genus" reg="Cenchrus">Cenchrus</tp:taxon-name-part><tp:taxon-name-part taxon-name-part-type="species" reg="ciliaris">ciliaris</tp:taxon-name-part></tp:taxon-name></italic> L. and <italic><tp:taxon-name><tp:taxon-name-part taxon-name-part-type="genus" reg="Kleinia">Kleinia</tp:taxon-name-part><tp:taxon-name-part taxon-name-part-type="species" reg="neriifolia">neriifolia</tp:taxon-name-part></tp:taxon-name></italic> Haw. In Tenerife, all populations, including the historical ones, are at elevations well below 100 m, often near to sea level.</p></tp:treatment-sec><tp:treatment-sec sec-type="material" id="SECID0EXOBG"><title>Specimens examined.</title><p><bold>Spain. Canary Islands, Tenerife</bold>: Teneriffa, Barranco Santo, <italic>Webb</italic> (FI006084, proposed conserved type); Canaries, s.d., herb. <italic>Webb</italic> (P06730933); Barranco Santo propè opp. Sta. Cruz, s.d., <italic>Webb</italic> (P06730936; <abbrev xmlns:xlink="http://www.w3.org/1999/xlink" xlink:title="Meise Botanic Garden" id="ABBRID0EFPBG" xlink:type="simple">BR</abbrev>); Ténérif, s.d., sine coll. (MNHN-P-P06731032); Barranco Sancto propè Sta. Cruz, s.d., sine coll. (<abbrev xmlns:xlink="http://www.w3.org/1999/xlink" xlink:title="Meise Botanic Garden" id="ABBRID0EJPBG" xlink:type="simple">BR</abbrev> 0000013462017); Teneriffe, 1796, <italic>A. de Jussieu</italic> (P06730938); Ténérife, Sa. Crux, 1816, <italic>C. Smith</italic> (G00219753, G00219752, G00219721); Teneriffa, in convalle aridiforme a Barranco Santo propè urbem Sanctam Cruceum, June 1834 (K000240407); Teneriffe, 1848, <italic>S. Berthelot</italic> (P06731022, K000240405, K000240406); Tenériffe, 1854, <italic>C. Bolle</italic> s.n. (COI00057130); Teneriffa, Barranco Santo près Santa Cruz, 12 April 1855, <italic>E. Bourgeau</italic> (P06730935, RAB078278); ibid. (P06641194); Barranco del Hierro, Sud-Est de Tenerife, 15 April 1855, <italic>H. de la Perraudière</italic> (P04694330); Reg. infer., Sud-Est de Tenerife, 15 April 1855, <italic>H. de la Perraudière</italic> (P06731031); Prope Sta. Crux, 15 April 1855, <italic>H. de la Perraudière</italic> (P06731023); ibid. (P06731030); ibid. (MPU748052); Barranco Santo, 1866, <italic>T. Husnot</italic> (Pl. Canarienses 632) (P04642214); ibid. (P04694328); ibid. (P06641193); ibid. (MPU748054); Teneriffa, Santa Cruz, Bco. Santo (loc. class.), 15 June 1901, <italic>J. Bornmüller</italic> 2132 (P06731034; <abbrev xmlns:xlink="http://www.w3.org/1999/xlink" xlink:title="Meise Botanic Garden" id="ABBRID0EBQBG" xlink:type="simple">BR</abbrev>; MPU748050); ibid. (P06731033); Inter Sanctum Andream et Igueste oppidula Teneriffae, in rup aridis, 3 May 1907, <italic>O. Burchard</italic> (<abbrev xmlns:xlink="http://www.w3.org/1999/xlink" xlink:title="Instituto Canario de Investigaciones Agrarias" id="ABBRID0EHQBG" xlink:type="simple">ORT</abbrev> 00001); San Andrés, Los Órganos, sitios rocosos y secos, +/- escasa, 3 April 1944, <italic>E.R. Sventenius</italic> (<abbrev xmlns:xlink="http://www.w3.org/1999/xlink" xlink:title="Instituto Canario de Investigaciones Agrarias" id="ABBRID0ENQBG" xlink:type="simple">ORT</abbrev> 12332); San Andrés, Roque de Los Órganos, escasa, 11 January 1945, <italic>E.R. Sventenius</italic> (<abbrev xmlns:xlink="http://www.w3.org/1999/xlink" xlink:title="Instituto Canario de Investigaciones Agrarias" id="ABBRID0ETQBG" xlink:type="simple">ORT</abbrev> 12331); Igueste [de San Andrés], bord du chemin, 5 May 1962, <italic>L. Delvosalle</italic> 5235 (<abbrev xmlns:xlink="http://www.w3.org/1999/xlink" xlink:title="Meise Botanic Garden" id="ABBRID0EZQBG" xlink:type="simple">BR</abbrev>); Santa Cruz de Tenerife, Igueste de San Andrés, Carretera de Igueste de San Andrés N of the Barranco de Igueste, roadside, few plants, 23 December 2019, <italic>F. Verloove</italic> 13743 (<abbrev xmlns:xlink="http://www.w3.org/1999/xlink" xlink:title="Meise Botanic Garden" id="ABBRID0E6QBG" xlink:type="simple">BR</abbrev>); Santa Cruz de Tenerife, Igueste de San Andrés, Paseo el Cementerio, alongside track, on both sides, ca. 15–20 individuals, 23 December 2019, <italic>F. Verloove</italic> 13744 (<abbrev xmlns:xlink="http://www.w3.org/1999/xlink" xlink:title="Meise Botanic Garden" id="ABBRID0EFRBG" xlink:type="simple">BR</abbrev>); Santa Cruz de Tenerife, Igueste de San Andrés, Pasaje El Cascajo, roadside, scattered individuals, 26 March 2022, <italic>F. Verloove</italic> 14278 (<abbrev xmlns:xlink="http://www.w3.org/1999/xlink" xlink:title="Meise Botanic Garden" id="ABBRID0ELRBG" xlink:type="simple">BR</abbrev>).</p></tp:treatment-sec><ref-list><ref id="B67"><mixed-citation xmlns:xlink="http://www.w3.org/1999/xlink" xlink:type="simple"><person-group><name name-style="western"><surname>Verloove</surname><given-names>F</given-names></name><name name-style="western"><surname>Sennikov</surname><given-names>AN</given-names></name></person-group> (<year>2022</year>) <article-title>(2897) Proposal to conserve the name <italic><tp:taxon-name><tp:taxon-name-part taxon-name-part-type="genus">Sida</tp:taxon-name-part><tp:taxon-name-part taxon-name-part-type="species">albida</tp:taxon-name-part></tp:taxon-name></italic> (<italic><tp:taxon-name><tp:taxon-name-part taxon-name-part-type="genus">Abutilon</tp:taxon-name-part><tp:taxon-name-part taxon-name-part-type="species">albidum</tp:taxon-name-part></tp:taxon-name></italic>) (<tp:taxon-name><tp:taxon-name-part taxon-name-part-type="family">Malvaceae</tp:taxon-name-part></tp:taxon-name>) with a conserved type.</article-title><source>Taxon</source><volume>71</volume>(<issue>3</issue>): <fpage>696</fpage>–<lpage>697</lpage>. <ext-link xlink:href="10.1002/tax.12750" ext-link-type="doi" xlink:type="simple">https://doi.org/10.1002/tax.12750</ext-link></mixed-citation></ref><ref id="B70"><mixed-citation xmlns:xlink="http://www.w3.org/1999/xlink" xlink:type="simple"><person-group><name name-style="western"><surname>Webb</surname><given-names>PB</given-names></name><name name-style="western"><surname>Berthelot</surname><given-names>S</given-names></name></person-group> (<year>1836</year>) Histoire naturelle des îles Canaries, tome 3(2) sect. 1. Béthune, Paris. <ext-link xlink:href="10.5962/bhl.title.60795" ext-link-type="doi" xlink:type="simple">https://doi.org/10.5962/bhl.title.60795</ext-link></mixed-citation></ref><ref id="B44"><mixed-citation xmlns:xlink="http://www.w3.org/1999/xlink" xlink:type="simple"><person-group><name name-style="western"><surname>Masferrer y Arquimbau</surname><given-names>R</given-names></name></person-group> (<year>1880</year>) <article-title>Recuerdos botánicos de Tenerife. Datos para el estudio de la flora canaria.</article-title><source>Anales de la Sociedad Española de Historia Natural</source><volume>9</volume>: <fpage>309</fpage>–<lpage>369</lpage>.</mixed-citation></ref><ref id="B11"><mixed-citation xmlns:xlink="http://www.w3.org/1999/xlink" xlink:type="simple"><person-group><name name-style="western"><surname>Bornmüller</surname><given-names>JFN</given-names></name></person-group> (<year>1904</year>) <article-title>Ergebnisse zweier botanischer Reisen nach Madeira und den Canarischen Inseln.</article-title><source>Botanische Jahrbücher für Systematik</source><volume>33</volume>: <fpage>387</fpage>–<lpage>492</lpage>.</mixed-citation></ref><ref id="B38"><mixed-citation xmlns:xlink="http://www.w3.org/1999/xlink" xlink:type="simple"><person-group><name name-style="western"><surname>Lindinger</surname><given-names>KHL</given-names></name></person-group> (<year>1926</year>) <article-title>Beiträge zur Kenntnis von Vegetation und Flora der kanarischen Inseln.</article-title><source>Abhandlungen Aus Dem Gebiet der Auslandskunde</source><volume>21</volume>: <fpage>142</fpage>–<lpage>350</lpage>.</mixed-citation></ref><ref id="B52"><mixed-citation xmlns:xlink="http://www.w3.org/1999/xlink" xlink:type="simple"><person-group><name name-style="western"><surname>Pitard</surname><given-names>J</given-names></name><name name-style="western"><surname>Proust</surname><given-names>L</given-names></name></person-group> (<year>1908</year>) Les Iles Canaries. Flore de l’Archipel. Paris, P. Klincksieck. <ext-link xlink:href="10.5962/bhl.title.49564" ext-link-type="doi" xlink:type="simple">https://doi.org/10.5962/bhl.title.49564</ext-link></mixed-citation></ref><ref id="B14"><mixed-citation xmlns:xlink="http://www.w3.org/1999/xlink" xlink:type="simple"><person-group><name name-style="western"><surname>Burchard</surname><given-names>O</given-names></name></person-group> (<year>1929</year>) <article-title>Beiträge zur Ökologie und Biologie der Kanarenpflanzen.</article-title><source>Bibliotheca Botanica</source><volume>98</volume>: <fpage>1</fpage>–<lpage>262</lpage>.</mixed-citation></ref><ref id="B41"><mixed-citation xmlns:xlink="http://www.w3.org/1999/xlink" xlink:type="simple"><person-group><name name-style="western"><surname>Maire</surname><given-names>R</given-names></name></person-group> (<year>1933</year>) <article-title>Mission du Hoggar. II. / Études sur la Flore et la Végétation du Sahara central.</article-title><source>Mémoires de la Société d’histoire naturelle de l’Afrique du nord</source><volume>3</volume>: <fpage>1</fpage>–<lpage>272</lpage>.</mixed-citation></ref><ref id="B54"><mixed-citation xmlns:xlink="http://www.w3.org/1999/xlink" xlink:type="simple"><person-group><name name-style="western"><surname>Quézel</surname><given-names>P</given-names></name><name name-style="western"><surname>Santa</surname><given-names>S</given-names></name></person-group> (<year>1963</year>) Nouvelle flore d’Algérie et des régions désertiques méridionales. Editions du Centre National de la Recherche Scientifique, Paris.</mixed-citation></ref><ref id="B42"><mixed-citation xmlns:xlink="http://www.w3.org/1999/xlink" xlink:type="simple"><person-group><name name-style="western"><surname>Maire</surname><given-names>R</given-names></name></person-group> (<year>1936</year>) <article-title>Contribution à l’étude de la Flore de l’Afrique du Nord, fascicule 24.</article-title><source>Bulletin de la Société d’histoire naturelle de l’Afrique du nord</source><volume>27</volume>: <fpage>203</fpage>–<lpage>238</lpage>.</mixed-citation></ref><ref id="B18"><mixed-citation xmlns:xlink="http://www.w3.org/1999/xlink" xlink:type="simple"><person-group><name name-style="western"><surname>Emberger</surname><given-names>L</given-names></name><name name-style="western"><surname>Maire</surname><given-names>R</given-names></name></person-group> (<year>1941</year>) Catalogue des plantes du Maroc (Spermatophytes et Ptéridophytes). Tome IV. Supplément aux volumes I, II et III. Alger, Imprimerie Minerva.</mixed-citation></ref><ref id="B22"><mixed-citation xmlns:xlink="http://www.w3.org/1999/xlink" xlink:type="simple"><person-group><name name-style="western"><surname>Fennane</surname><given-names>M</given-names></name><name name-style="western"><surname>Ibn Tattou</surname><given-names>M</given-names></name><name name-style="western"><surname>Mathez</surname><given-names>J</given-names></name><name name-style="western"><surname>Ouyahya</surname><given-names>A</given-names></name><name name-style="western"><surname>El Oualidi</surname><given-names>J [Eds]</given-names></name></person-group> (<year>1999</year>) Flore pratique du Maroc: manuel de détermination des plantes vasculaires (Vol. 1). Travaux de l’Institut Scientifique 36, [xiv +] 558 pp.</mixed-citation></ref><ref id="B21"><mixed-citation xmlns:xlink="http://www.w3.org/1999/xlink" xlink:type="simple"><person-group><name name-style="western"><surname>Fennane</surname><given-names>M</given-names></name></person-group> (<year>2018</year>) Eléments pour un livre rouge de la flore vasculaire du Maroc. Fasc. 8. <tp:taxon-name><tp:taxon-name-part taxon-name-part-type="family">Malvaceae</tp:taxon-name-part></tp:taxon-name> – <tp:taxon-name><tp:taxon-name-part taxon-name-part-type="family">Plumbaginaceae</tp:taxon-name-part></tp:taxon-name> (version 1, juillet 2018). Edit. Tela-Botanica. Licence CC-BY NC ND.</mixed-citation></ref><ref id="B55"><mixed-citation xmlns:xlink="http://www.w3.org/1999/xlink" xlink:type="simple"><person-group><name name-style="western"><surname>Randall</surname><given-names>RP</given-names></name></person-group> (<year>2017</year>) A Global Compendium of Weeds (3<sup>th</sup> edn). Department of Agriculture and Food, Western Australia, Perth.</mixed-citation></ref></ref-list></tp:taxon-treatment>
